# Supplementary material for: A nonlinear correlation measure with applications to gene expression data
Source: PLoS One. 2022 Jun 21;17(6):e0270270. doi: 10.1371/journal.pone.0270270 (PMC9212159; doi:10.1371/journal.pone.0270270)
Supplement: S2 File — (RMD) [file pone.0270270.s002.RMD]

---
title: "corr_kernelized_apps"
author: "CeBo"
date: "2021/9/28"
output: html_document
---

```{r setup, include=FALSE}
knitr::opts_chunk$set(echo = TRUE)
```

```{r}
rm(list = ls())

library(dplyr)
library(magrittr)
library(ggplot2)
library(reshape2)
options(stringsAsFactors = F)

source("1_corr.function.r")
source("t_test.r")
```

```{r}
file_names.csv = c("Th17_R1", "Th17_R2", "Th17_R3", "Th0_R1", "Th0_R2", "Th0_R3")

expr_data.DEseq = lapply(1:length(file_names.csv), function(i) {
    data = strsplit(readLines(paste0("Data/", file_names.csv[i], ".csv")), ",")
    data = data[33:40]
    return(t(matrix(unlist(data),  nrow = 9)))
})

##
gene_names = c("TIAM1", "RORC", "KIF11", "MAP1B", "ISG20", "IL17A", "IL17F", "RAB13")

expr_data.DEseq.std = lapply(expr_data.DEseq, function(x) {
  x = x[, 5:9]
  x %<>% as.numeric() %>% matrix(nrow = 8, ncol = 5, byrow = F)
  x %<>% apply(MARGIN = 1, scale) %>% t() %>% set_rownames(gene_names)
  return(x)
})
```

```{r}
timeT <- c(0, 12, 24, 48, 72)
gene.name <- c("TIAM1", "RORC", "KIF11", "MAP1B", "ISG20", "IL17A", "IL17F", "RAB13")
```

### Optimal gamma (Rep 2,3)

```{r}
# Calculate corr.k
cv_corr.k = function(gene_names, rep1, rep2, l) {
    gene1 = gene_names[1]; gene2 = gene_names[2]
    gene1_id = which(rownames(rep1) == gene1)
    gene2_id = which(rownames(rep1) == gene2)
    
    cv_val = c()
    
    for(sigma in seq(0.02, l, 0.02)) {
        corr.k_1 = corr.gene.gaussk(1:5, rep1[c(gene1_id, gene2_id), ], sigma)
        print(paste0("corr1: ", corr.k_1))
        
        corr.k_2 = corr.gene.gaussk(1:5, rep2[c(gene1_id, gene2_id), ], sigma)
        print(paste0("corr2: ", corr.k_2))
        
        corr.k_m = mean(c(corr.k_1, corr.k_2))
        
        cv = 1/2*(sum(c((corr.k_1 - corr.k_m)^2, (corr.k_2 - corr.k_m)^2)))
        print(cv)
        cv_val = c(cv_val, cv)
        
    }
    
    plot(seq(0.02, l, 0.02), cv_val, type = "p", xlab = "gamma", ylab = "CV * 100", main = paste0(gene1, " versus ", gene2))
    
    return(data_frame(min.cv = min(cv_val), gamma = seq(0.02, l, 0.02)[which.min(cv_val)]))
}

```

```{r}
cv_corr.k(c("TIAM1", "IL17A"), expr_data.DEseq.std[[5]], expr_data.DEseq.std[[6]], 10)
print(corr.gene.gaussk(1:5, expr_data.DEseq.std[[5]][c(1, 6), ], sig = 0.5))
print(corr.gene.gaussk(1:5, expr_data.DEseq.std[[6]][c(1, 6), ], sig = 0.5))
```

## Application 2
```{r}
# import data
X51genes_Alpha_Dataset <- read.csv('Data/51genes-Alpha-Dataset.csv')
```

```{r}
exp_RNR1 = X51genes_Alpha_Dataset %>% dplyr::filter(NAME=='RNR1') %>% `[`(, -c(1:2)) %>% as.data.frame()
exp_SWE1 = X51genes_Alpha_Dataset %>% dplyr::filter(NAME=='SWE1') %>% `[`(, -c(1:2)) %>% as.data.frame()
exp_RAD51 = X51genes_Alpha_Dataset %>% dplyr::filter(NAME=='RAD51') %>% `[`(, -c(1:2)) %>% as.data.frame()
exp_HST3 = X51genes_Alpha_Dataset %>% dplyr::filter(NAME=='HST3') %>% `[`(, -c(1:2)) %>% as.data.frame()

exp_RNR1.std = exp_RNR1 %>% matrix(nrow = 9, ncol = 2) %>% apply(2, function(x) {
  x.l = unlist(x)
  m = mean(x.l)
  s = sd(x.l)
  (x.l - m)/s
}) %>% t() %>% set_rownames(c("rep1", "rep2"))

exp_SWE1.std = exp_SWE1 %>% matrix(nrow = 9, ncol = 2) %>% apply(2, function(x) {
  x.l = unlist(x)
  m = mean(x.l)
  s = sd(x.l)
  (x.l - m)/s
}) %>% t() %>% set_rownames(c("rep1", "rep2"))

exp_RAD51.std = exp_RAD51 %>% matrix(nrow = 9, ncol = 2) %>% apply(2, function(x) {
  x.l = unlist(x)
  m = mean(x.l)
  s = sd(x.l)
  (x.l - m)/s
}) %>% t() %>% set_rownames(c("rep1", "rep2"))

exp_HST3.std = exp_HST3 %>% matrix(nrow = 9, ncol = 2) %>% apply(2, function(x) {
  x.l = unlist(x)
  m = mean(x.l)
  s = sd(x.l)
  (x.l - m)/s
}) %>% t() %>% set_rownames(c("rep1", "rep2"))
```

### Anti-Similar pattern -- gene pairs (RNR1-HST3, HST3-RAD51, SWE1-HST3)

#### **Rep1 + Rep2 standardization**
```{r}
cv_corr.k.1 = function(gene1, gene2, rep1, rep2, l) {
    
    gene1 = gene1
    gene2 = gene2
    
    dat1 = rep1 %>% unlist() %>% matrix(nrow = 9, ncol = 2) %>% t()
    dat2 = rep2 %>% unlist() %>% matrix(nrow = 9, ncol = 2) %>% t()
    
    cv_val = c()
    corr.k_m.list = c()
    
    for(sigma in seq(0.02, l, 0.02)) {
        corr.k_1 = corr.gene.gaussk(1:9, dat1, sigma)
        print(paste0("corr.k_1: ", corr.k_1))
        
        corr.k_2 = corr.gene.gaussk(1:9, dat2, sigma)
        print(paste0("corr.k_2: ", corr.k_2))
        
        corr.k_m = mean(c(corr.k_1, corr.k_2))
        corr.k_m.list = c(corr.k_m.list, corr.k_m)
        print(paste0("corr.k_m: ", corr.k_m))
        
        cv = 1/2*(sum(c((corr.k_1 - corr.k_m)^2, (corr.k_2 - corr.k_m)^2)))
        print(paste0(sigma, ": ", cv))
        
        
        cv_val =c(cv_val, cv)
    }
    
    plot(seq(0.02, l, 0.02), cv_val*100, type = "l", xlab = "gamma", ylab = "CV * 100", main = paste0(gene1, " versus ", gene2))
    
    plot(seq(0.02, l, 0.02), corr.k_m.list, type = "p", xlab = "gamma", ylab = "kc", main = paste0(gene1, " versus ", gene2))
    
    # dat.plot = data.frame(x = seq(0.02, l, 0.02), cv = cv_val*100, cor.k = corr.k_m.list)
    
    # dat.plot %>% ggplot(aes(x, cv)) + 
    #  geom_line() + xlab("gamma") + ylab("CV * 100") + title(main = paste0(gene1, " versus ", gene2, ": CV results of gamma"))
    
    # dat.plot %>% ggplot(aes(x, cor.k)) + 
    #  geom_line() + xlab("gamma") + ylab("cor.k") + title(main = paste0(gene1, " versus ", gene2, ": KC of different gamma"))
    
    return(data.frame(min.cv = min(cv_val), gamma = seq(0.02, l, 0.02)[which.min(cv_val)], cor.k = corr.k_m.list[which.min(cv_val)]))
    
}

reps = cbind(exp_HST3.std, exp_RAD51.std)
cv_corr.k.1("HST3", "RAD51", as.matrix(reps[1, ]), as.matrix(reps[2, ]), 5)

reps = cbind(exp_HST3.std, exp_RNR1.std)
cv_corr.k.1("HST3", "RNR1", as.matrix(reps[1, ]), as.matrix(reps[2, ]), 3)

reps = cbind(exp_HST3.std, exp_SWE1.std)
cv_corr.k.1("HST3", "SWE1", as.matrix(reps[1, ]), as.matrix(reps[2, ]), l = 3)

```

##### HST3 vs. RAD51
```{r}
reps = cbind(exp_HST3.std, exp_RAD51.std)
reps.1 = reps[1, ] %>% matrix(nrow = 2, ncol = 9, byrow = T)
reps.2 = reps[2, ] %>% matrix(nrow = 2, ncol = 9, byrow = T)
corr.gene.gaussk(1:9, as.matrix(reps.1), sig = 1) # -0.8237965
corr.gene.gaussk(1:9, as.matrix(reps.2), sig = 1) # -0.8292265
mean(c(-0.8237965, -0.8292265)) # -0.8668251
sd(c(-0.8237965, -0.8292265)) # 0.00383959
t_test.1(-0.8668251, 9) # 0.002485438
t_test.2(-0.8668251, 0.00383959) # 0.001993963
```

```{r}
cor(exp_HST3.std[1, ], exp_RAD51.std[1, ], method = "pearson") # -0.3357039
cor(exp_HST3.std[2, ], exp_RAD51.std[2, ], method = "pearson") # -0.6665518
mean(c(-0.3357039, -0.6665518)) # -0.5011279
sd(c(-0.3357039, -0.6665518)) # 0.2339448
t_test.1(-0.5011279, 9) # 0.1693534
t_test.2(-0.5011279, 0.2339448) # 0.2029803

```

##### HST3 vs. RNR1
```{r}
reps = cbind(exp_HST3.std, exp_RNR1.std)
reps.1 = reps[1, ] %>% matrix(nrow = 2, ncol = 9, byrow = T)
reps.2 = reps[2, ] %>% matrix(nrow = 2, ncol = 9, byrow = T)
corr.gene.gaussk(1:9, as.matrix(reps.1), sig = 1) # -0.861012
corr.gene.gaussk(1:9, as.matrix(reps.2), sig = 1) # -0.8440933
mean(c(-0.861012, -0.8440933)) # -0.8525527
sd(c(-0.861012, -0.8440933)) # 0.01196333
t_test.1(-0.8525527, 9) # 0.003497919
t_test.2(-0.8525527, 0.01196333) # 0.006316576
```

```{r}
cor(exp_HST3.std[1, ], exp_RNR1.std[1, ], method = "pearson") # -0.4338594
cor(exp_HST3.std[2, ], exp_RNR1.std[2, ], method = "pearson") # -0.6586957
mean(c(-0.4338594, -0.6586957)) # -0.5462776
sd(c(-0.4338594, -0.6586957)) # 0.1589833
t_test.1(-0.5462776, 9) # 0.1280806
t_test.2(-0.5462776, 0.1589833) # 0.1292059
```

##### HST3 vs. SWE1
```{r}
reps = cbind(exp_HST3.std, exp_SWE1.std)
reps.1 = reps[1, ] %>% matrix(nrow = 2, ncol = 9, byrow = T)
reps.2 = reps[2, ] %>% matrix(nrow = 2, ncol = 9, byrow = T)
corr.gene.gaussk(1:9, as.matrix(reps.1), sig = 0.66) # -0.6740313
corr.gene.gaussk(1:9, as.matrix(reps.2), sig = 0.66) # -0.829397
mean(c(-0.6740313, -0.829397)) # -0.7517141
sd(c(-0.6740313, -0.829397)) # 0.1098601
t_test.1(-0.7517141, 9) # 0.01950328
t_test.2(-0.7517141, 0.1098601) # 0.06555616
```

```{r}
cor(exp_HST3.std[1, ], exp_SWE1.std[1, ], method = "pearson") # -0.3099982
cor(exp_HST3.std[2, ], exp_SWE1.std[2, ], method = "pearson") # -0.670834
mean(c(-0.3099982, -0.670834)) # -0.4904161
sd(c(-0.3099982, -0.670834)) # 0.2551494
t_test.1(-0.4904161, 9) # 0.1801336
t_test.2(-0.4904161, 0.2551494) # 0.2244214
```

```{r}
main = function(gene.name, expr_data) {
      rep.mat <- matrix(unlist(lapply(expr_data, function(x) {
          x[which(x[, 3]==gene.name), ]})), byrow=T, nrow=6)
      row.names(rep.mat) = file_names
      rep.th0 <- rep.mat[grep("th0", rownames(rep.mat)), ]
      rep.th17 <- rep.mat[grep("th17", rownames(rep.mat)), ] 

      reads.th0 = c(as.numeric(rep.th0[, 5:9])/1000)
      reads.th17 = c(as.numeric(rep.th17[, 5:9])/1000)
      
      data <- data.frame(time=rep(timeT, each=3), reads.th0=reads.th0, reads.th17=reads.th17, rep=rep(as.factor(c(1, 2, 3)), times=5))
      data = melt(data, id=c("time", "rep"))
      data$group = paste(data$variable, data$rep, sep = "_")
      win.graph(20, 20)
      
      data %>% ggplot(aes(time, as.numeric(value), shape=variable)) +
          xlab("Time, t(h)") +
          ylab("RPKM") +
          ggtitle(gene.name) +
          geom_point(aes(color=group), size=3) +
          geom_smooth(aes(color=variable), span=10, se=F) +
          scale_x_continuous(breaks = timeT) +
          scale_color_manual(
              values = c(
                  "#0000FF",
                  "#0000FF",
                  "#7C7CFF",
                  "#CACAFF",
                  "#FF0000",
                  "#FF0000",
                  "#FF7C7C",
                  "#FFCACA"
              ),
              labels = c(
                  "Th0 curve",
                  "Th0 replicate1",
                  "Th0 replicate2",
                  "Th0 replicate3",
                  "Th17 curve",
                  "Th17 replicate1",
                  "Th17 replicate2",
                  "Th17 replicate3"
              ),
              guide = guide_legend(override.aes = list(
                  linetype = rep(c("solid", rep("blank", 3)), 2),
                  shape = c(NA, 16, 16, 16, NA, 17, 17, 17)
              ))
          ) # + 
          # theme(legend.key.size = unit(1, "cm"),
          #     axis.text.x = element_text(size = 14),
          #     axis.title.x = element_text(size = 16),
          #     axis.text.y = element_text(size = 14),
          #     axis.title.x = element_text(size = 16),
          #     plot.title = element_text(size = 20, face = "bold", color = "darkgreen")
      
      dev.off()
      ggsave(paste0("Graph/RPKM/", gene.name, "/_ggplot1.png"))
  
