# Supplementary material for: A nonlinear correlation measure with applications to gene expression data
Source: PLoS One. 2022 Jun 21;17(6):e0270270. doi: 10.1371/journal.pone.0270270 (PMC9212159; doi:10.1371/journal.pone.0270270)
Supplement: S1 Dataset — (ZIP) [file pone.0270270.s003.zip]

Archive with 7 entries (6 files):
- S3 Dataset Applications1/
- S3 Dataset Applications1/Th0_R1.csv
- S3 Dataset Applications1/Th0_R2.csv
- S3 Dataset Applications1/Th0_R3.csv
- S3 Dataset Applications1/Th17_R1.csv
- S3 Dataset Applications1/Th17_R2.csv
- S3 Dataset Applications1/Th17_R3.csv
