# Supplementary material for: A nonlinear correlation measure with applications to gene expression data
Source: PLoS One. 2022 Jun 21;17(6):e0270270. doi: 10.1371/journal.pone.0270270 (PMC9212159; doi:10.1371/journal.pone.0270270)
Supplement: S1 Dataset — (ZIP) [file pone.0270270.s003.zip › S3 Dataset Applications1/Th0_R2.csv]

Th0 Replicate 2
Time point				T1(0)	T2(12)	T3(24)	T4(48)	T5(72)
Size factor				0.66	0.99	1.31	1.10	1.12
Total mapped raw read counts				10648869	13558692	19366517	15595701	15638152
Raw read counts
	EmsembleID	GeneName	Exon Length	T1(0)	T2(12)	T3(24)	T4(48)	T5(72)
1	ENSG00000156299	TIAM1	8751	458	1095	1598	1454	1022
2	ENSG00000143365	RORC	6314	8	76	39	33	191
3	ENSG00000138160	KIF11	4858	31	71	1192	5765	5051
4	ENSG00000131711	MAP1B	12628	0	0	4	89	201
5	ENSG00000172183	ISG20	7363	209	9	10	16	99
6	ENSG00000112115	IL17A	1859	0	0	0	0	2
7	ENSG00000112116	IL17F	1067	2	2	0	11	62
8	ENSG00000143545	RAB13	2713	3	39	103	107	157
RPKM
	EmsembleID	GeneName	Exon Length	T1(0)	T2(12)	T3(24)	T4(48)	T5(72)
1	ENSG00000156299	TIAM1	8751	4914.78	9228.66	9429.04	10653.73	7468.06
2	ENSG00000143365	RORC	6314	118.98	887.75	318.94	335.12	1934.39
3	ENSG00000138160	KIF11	4858	599.24	1077.91	12669.73	76091.63	66486.65
4	ENSG00000131711	MAP1B	12628	0.00	0.00	16.36	451.91	1017.83
5	ENSG00000172183	ISG20	7363	2665.56	90.15	70.13	139.34	859.80
6	ENSG00000112115	IL17A	1859	0.00	0.00	0.00	0.00	68.80
7	ENSG00000112116	IL17F	1067	176.02	138.24	0.00	661.03	3715.71
8	ENSG00000143545	RAB13	2713	103.84	1060.22	1960.36	2528.89	3700.53
DESeq normalized read counts
	EmsembleID	GeneName	Exon Length	T1(0)	T2(12)	T3(24)	T4(48)	T5(72)
1	ENSG00000156299	TIAM1	8751	690.61	1101.32	1215.67	1318.09	911.20
2	ENSG00000143365	RORC	6314	12.06	76.44	29.67	29.92	170.29
3	ENSG00000138160	KIF11	4858	46.74	71.41	906.81	5226.13	4503.41
4	ENSG00000131711	MAP1B	12628	0.00	0.00	3.04	80.68	179.21
5	ENSG00000172183	ISG20	7363	315.15	9.05	7.61	14.50	88.27
6	ENSG00000112115	IL17A	1859	0.00	0.00	0.00	0.00	1.78
7	ENSG00000112116	IL17F	1067	3.02	2.01	0.00	9.97	55.28
8	ENSG00000143545	RAB13	2713	4.52	39.23	78.36	97.00	139.98
