# Supplementary material for: A nonlinear correlation measure with applications to gene expression data
Source: PLoS One. 2022 Jun 21;17(6):e0270270. doi: 10.1371/journal.pone.0270270 (PMC9212159; doi:10.1371/journal.pone.0270270)
Supplement: S1 Dataset — (ZIP) [file pone.0270270.s003.zip › S3 Dataset Applications1/Th0_R3.csv]

Th0 Replicate 3
Time point				T1(0)	T2(12)	T3(24)	T4(48)	T5(72)
Size factor				0.55	0.90	1.27	1.35	1.17
Total mapped raw read counts				10310574	12879547	17734114	19760824	16834696
Raw read counts
	EmsembleID	GeneName	Exon Length	T1(0)	T2(12)	T3(24)	T4(48)	T5(72)
1	ENSG00000156299	TIAM1	8751	263	894	1375	1671	1224
2	ENSG00000143365	RORC	6314	8	34	14	15	50
3	ENSG00000138160	KIF11	4858	78	132	1450	6278	4663
4	ENSG00000131711	MAP1B	12628	4	4	0	27	80
5	ENSG00000172183	ISG20	7363	96	6	13	12	135
6	ENSG00000112115	IL17A	1859	0	0	0	0	1
7	ENSG00000112116	IL17F	1067	2	0	0	5	7
8	ENSG00000143545	RAB13	2713	0	49	108	115	113
RPKM
	EmsembleID	GeneName	Exon Length	T1(0)	T2(12)	T3(24)	T4(48)	T5(72)
1	ENSG00000156299	TIAM1	8751	2914.84	7931.94	8860.04	9663.04	8308.42
2	ENSG00000143365	RORC	6314	122.89	418.09	125.03	120.22	470.39
3	ENSG00000138160	KIF11	4858	1557.24	2109.68	16830.65	65397.14	57016.77
4	ENSG00000131711	MAP1B	12628	30.72	24.59	0.00	108.20	376.31
5	ENSG00000172183	ISG20	7363	1264.54	63.27	99.56	82.47	1089.11
6	ENSG00000112115	IL17A	1859	0.00	0.00	0.00	0.00	31.95
7	ENSG00000112116	IL17F	1067	181.80	0.00	0.00	237.14	389.70
8	ENSG00000143545	RAB13	2713	0.00	1402.32	2244.73	2145.08	2474.13
DESeq normalized read counts
	EmsembleID	GeneName	Exon Length	T1(0)	T2(12)	T3(24)	T4(48)	T5(72)
1	ENSG00000156299	TIAM1	8751	476.66	994.08	1085.63	1234.42	1049.01
2	ENSG00000143365	RORC	6314	14.50	37.81	11.05	11.08	42.85
3	ENSG00000138160	KIF11	4858	141.37	146.78	1144.85	4637.76	3996.36
4	ENSG00000131711	MAP1B	12628	7.25	4.45	0.00	19.95	68.56
5	ENSG00000172183	ISG20	7363	173.99	6.67	10.26	8.86	115.70
6	ENSG00000112115	IL17A	1859	0.00	0.00	0.00	0.00	0.86
7	ENSG00000112116	IL17F	1067	3.62	0.00	0.00	3.69	6.00
8	ENSG00000143545	RAB13	2713	0.00	54.49	85.27	84.95	96.85
