# Supplementary material for: A nonlinear correlation measure with applications to gene expression data
Source: PLoS One. 2022 Jun 21;17(6):e0270270. doi: 10.1371/journal.pone.0270270 (PMC9212159; doi:10.1371/journal.pone.0270270)
Supplement: S1 Dataset — (ZIP) [file pone.0270270.s003.zip › S3 Dataset Applications1/Th17_R1.csv]

Th17 Replicate 1
Time point				T1(0)	T2(12)	T3(24)	T4(48)	T5(72)
Size factor				0.59	1.32	1.04	1.29	1.10
Total mapped raw read counts				10874673	18747652	14184777	17803490	15690385
Raw read counts
	EmsembleID	GeneName	Exon Length	T1(0)	T2(12)	T3(24)	T4(48)	T5(72)
1	ENSG00000156299	TIAM1	8751	274	1970	593	658	766
2	ENSG00000143365	RORC	6314	6	940	607	991	1351
3	ENSG00000138160	KIF11	4858	19	59	1405	6630	3869
4	ENSG00000131711	MAP1B	12628	0	0	9	58	95
5	ENSG00000172183	ISG20	7363	177	41	13	32	60
6	ENSG00000112115	IL17A	1859	0	0	0	4	73
7	ENSG00000112116	IL17F	1067	0	8	20	68	103
8	ENSG00000143545	RAB13	2713	3	22	77	155	165
RPKM
	EmsembleID	GeneName	Exon Length	T1(0)	T2(12)	T3(24)	T4(48)	T5(72)
1	ENSG00000156299	TIAM1	8751	2879.23	12007.75	4777.21	4223.41	5578.76
2	ENSG00000143365	RORC	6314	87.38	7941.02	6777.38	8815.84	13636.95
3	ENSG00000138160	KIF11	4858	359.65	647.81	20389.02	76656.83	50758.36
4	ENSG00000131711	MAP1B	12628	0.00	0.00	50.24	257.98	479.46
5	ENSG00000172183	ISG20	7363	2210.56	297.02	124.47	244.11	519.35
6	ENSG00000112115	IL17A	1859	0.00	0.00	0.00	120.86	2502.71
7	ENSG00000112116	IL17F	1067	0.00	399.93	1321.43	3579.64	6152.32
8	ENSG00000143545	RAB13	2713	101.68	432.54	2000.87	3209.05	3876.15
DESeq normalized read counts
	EmsembleID	GeneName	Exon Length	T1(0)	T2(12)	T3(24)	T4(48)	T5(72)
1	ENSG00000156299	TIAM1	8751	463.18	1490.89	567.68	508.95	694.40
2	ENSG00000143365	RORC	6314	10.14	711.39	581.09	766.52	1224.72
3	ENSG00000138160	KIF11	4858	32.12	44.65	1345.02	5128.20	3507.37
4	ENSG00000131711	MAP1B	12628	0.00	0.00	8.62	44.86	86.12
5	ENSG00000172183	ISG20	7363	299.20	31.03	12.45	24.75	54.39
6	ENSG00000112115	IL17A	1859	0.00	0.00	0.00	3.09	66.18
7	ENSG00000112116	IL17F	1067	0.00	6.05	19.15	52.60	93.37
8	ENSG00000143545	RAB13	2713	5.07	16.65	73.71	119.89	149.58
