# Supplementary material for: A nonlinear correlation measure with applications to gene expression data
Source: PLoS One. 2022 Jun 21;17(6):e0270270. doi: 10.1371/journal.pone.0270270 (PMC9212159; doi:10.1371/journal.pone.0270270)
Supplement: S1 Dataset — (ZIP) [file pone.0270270.s003.zip › S3 Dataset Applications1/Th17_R2.csv]

Th17 Replicate 2
Time point				T1(0)	T2(12)	T3(24)	T4(48)	T5(72)
Size factor				0.66	1.05	1.28	1.16	1.31
Total mapped raw read counts				10648869	14727342	17569736	17130870	18687339
Raw read counts
	EmsembleID	GeneName	Exon Length	T1(0)	T2(12)	T3(24)	T4(48)	T5(72)
1	ENSG00000156299	TIAM1	8751	458	1824	946	980	605
2	ENSG00000143365	RORC	6314	8	981	1067	1767	2089
3	ENSG00000138160	KIF11	4858	31	96	1918	4103	6577
4	ENSG00000131711	MAP1B	12628	0	0	22	123	364
5	ENSG00000172183	ISG20	7363	209	12	12	16	411
6	ENSG00000112115	IL17A	1859	0	0	0	131	517
7	ENSG00000112116	IL17F	1067	2	5	49	518	1227
8	ENSG00000143545	RAB13	2713	3	44	155	242	305
RPKM
	EmsembleID	GeneName	Exon Length	T1(0)	T2(12)	T3(24)	T4(48)	T5(72)
1	ENSG00000156299	TIAM1	8751	4914.78	14152.81	6152.74	6537.16	3699.56
2	ENSG00000143365	RORC	6314	118.98	10549.70	9618.22	16336.26	17704.61
3	ENSG00000138160	KIF11	4858	599.24	1341.80	22471.18	49302.01	72447.41
4	ENSG00000131711	MAP1B	12628	0.00	0.00	99.16	568.58	1542.48
5	ENSG00000172183	ISG20	7363	2665.56	110.66	92.76	126.85	2987.03
6	ENSG00000112115	IL17A	1859	0.00	0.00	0.00	4113.51	14882.08
7	ENSG00000112116	IL17F	1067	176.02	318.19	2613.76	28339.09	61536.48
8	ENSG00000143545	RAB13	2713	103.84	1101.23	3251.75	5206.98	6015.93
DESeq normalized read counts
	EmsembleID	GeneName	Exon Length	T1(0)	T2(12)	T3(24)	T4(48)	T5(72)
1	ENSG00000156299	TIAM1	8751	690.61	1731.67	739.59	843.20	463.26
2	ENSG00000143365	RORC	6314	12.06	931.34	834.19	1520.35	1599.57
3	ENSG00000138160	KIF11	4858	46.74	91.14	1499.51	3530.27	5036.09
4	ENSG00000131711	MAP1B	12628	0.00	0.00	17.20	105.83	278.72
5	ENSG00000172183	ISG20	7363	315.15	11.39	9.38	13.77	314.71
6	ENSG00000112115	IL17A	1859	0.00	0.00	0.00	112.71	395.87
7	ENSG00000112116	IL17F	1067	3.02	4.75	38.31	445.69	939.53
8	ENSG00000143545	RAB13	2713	4.52	41.77	121.18	208.22	233.54
