# Supplementary material for: A nonlinear correlation measure with applications to gene expression data
Source: PLoS One. 2022 Jun 21;17(6):e0270270. doi: 10.1371/journal.pone.0270270 (PMC9212159; doi:10.1371/journal.pone.0270270)
Supplement: S2 Dataset — (CSV) [file pone.0270270.s004.csv]

ORF	NAME	alpha00	alpha07	alpha14	alpha21	alpha28	alpha35	alpha42	alpha49	alpha56	alpha63	alpha70	alpha77	alpha84	alpha91	alpha98	alpha105	alpha112	alpha119
YBR094W	YBR094W	-0.296100938	-0.295372893	-0.301498154	-0.372855649	-0.245218127	-0.029059058	-0.277868973	0.19062685	0.155411699	0.277848919	0.43649094	-0.198065201	-0.03446803	-0.055233567	-0.032612091	0.130692507	0.01302761	0.05933208
YBR098W	MMS4	-0.453814295	-0.092595024	0.260526522	0.794137172	0.046613601	0.153242651	-0.452599083	-0.316420803	-0.293449537	0.252968579	0.437809095	0.216103041	0.300494256	-0.039183168	-0.100620481	-0.081008634	-0.256527169	-0.126357256
YBR215W	HPC2	-0.213902088	-0.011875256	-0.262116818	-0.019805905	-0.188636448	0.076240361	-0.379029545	0.037039562	-0.19370015	0.363119265	0.236605589	0.022272362	-0.266972632	-0.002668402	-0.304957628	0.039799632	0.311928015	0.266220456
YBR228W	SLX1	0.154023904	-0.304996207	0.073482821	-0.137301909	-0.204206356	-0.450850515	0.124238128	-0.120912118	-0.06338876	-0.252364222	-0.325656705	-0.22361915	0.11565404	-0.162663529	0.407878031	-0.402155928	-0.071038055	-0.174946477
YDR004W	RAD57	-0.596258199	0.056504554	-0.039241441	0.037185596	-0.61075394	-0.391207194	-0.599561176	-0.206378954	-0.3339815	0.071950503	-0.056129456	-0.044931039	-0.227882087	-0.285311842	-0.187733755	0.016388768	-0.032363917	-0.109168455
YDR076W	RAD55	-0.56594288	-0.129653317	-0.113077533	-0.010035568	-0.549161973	-0.105690987	-0.435193034	0.115679544	-0.258156599	0.200801863	-0.010492152	0.18198507	-0.310406005	0.078779272	-0.438051587	0.014825431	0.151761171	0.220403161
YDR217C	RAD9	0.029551311	0.092952723	0.188353254	0.367645001	0.195313546	-0.091194164	-0.110269023	0.074931096	0.405813451	0.051500136	0.541217068	0.273002972	0.202465546	0.129153609	0.419837188	0.294626501	-0.029395294	0.066910564
YDR363W	ESC2	-0.091920741	-0.114887814	-0.329897602	-0.206611215	-0.454351195	0.104161	-0.241224171	0.06934218	-0.039336343	-0.052148466	0.012093186	-0.080498261	-0.044553243	0.1383934	-0.108714147	0.300194577	-0.104119461	0.243367809
YDR369C	XRS2	0.025361899	-1.42E-01	0.126825555	0.02846742	0.140608972	-0.360726142	0.044449467	-0.085539655	-0.174195009	0.226259021	-0.505467305	0.077194839	0.275409764	-0.048943641	-0.263610595	-0.293981003	-0.312635198	0.024234162
YDR386W	MUS81	-0.584199196	1.145689626	0.045185176	-0.046085766	-0.584047194	0.163001167	-0.171563128	-0.106463971	-0.033613343	0.167330424	-0.005829836	-0.015343261	-0.057512568	-0.120347764	-0.475997432	0.115114003	0.059373048	-0.048906581
YER070W	RNR1	-1.179693684	-0.501446381	1.234717218	1.667800776	0.915963459	0.626002783	-0.479080628	-0.529211699	-0.950461844	-0.385524505	0.355509554	1.418514759	0.839201229	0.419501262	0.047808742	0.247121724	-0.411146107	-0.416490435
YER095W	RAD51	-0.343616438	0.695736868	1.200295955	1.501598688	0.835446362	0.506718877	-0.209523796	-0.733889734	-0.59074035	-0.249420168	0.339041863	0.946315555	0.430880212	0.273741283	0.135200795	0.078054959	-0.610841552	-0.630442895
YER173W	RAD24	-0.063042265	-0.39703284	-0.094044374	-0.415966273	0.032467944	-0.256366454	0.182029284	-0.136504072	-0.062772243	-0.127907627	-0.227116112	-0.091332663	0.005005265	-0.051730953	-0.068402308	-0.0993683	0.125853847	-0.167274521
YFL023W	FYV11	-0.245349652	-0.04377109	-0.598685263	-0.01024078	-0.144791925	-0.152030217	-0.158830663	0.049309015	0.197026194	-0.266281418	-0.070247084	0.068445401	0.050217283	0.097746686	-0.200959279	0.217666048	-0.056740346	0.31777368
YGL031C	RPL24A	0.11979485	-0.000603429	-0.071784347	0.00778186	-0.134975263	-0.258159534	-0.022499323	-0.016470677	0.120044811	-0.296573185	0.126200572	-0.080465946	-0.054533861	0.070868449	0.134313242	-0.123347079	0.2108067	-0.17877161
YGL163C	RAD54	-0.075460568	-0.376073941	0.467883083	0.470867222	0.189844941	0.053272979	-0.063565179	-0.138194617	-0.081683379	-0.505120254	0.273009375	0.148446809	0.081412583	0.196876992	0.359099207	0.232475504	-1.266944585	-0.204342167
YGL175C	SAE2	-0.295932713	-0.492305863	0.154300013	0.205516526	-0.215348247	0.049353275	0.071904165	0.101593142	-0.294478695	-0.311763608	-0.202153145	0.256858027	0.065444528	-0.027570282	0.258851643	-0.102658299	-0.223853592	-0.230571645
YGL240W	DOC1	-0.041001155	-0.376781481	0.095364291	0.047790921	0.132535229	-0.306486637	0.087992085	-0.195653146	0.060008221	-0.093942638	-0.032379965	-0.098317074	0.17253758	0.03403577	-0.163188677	-0.155129076	-0.032183817	-0.028440061
YHR010W	RPL27A	0.069148056	0.051956628	-0.08656402	0.041700539	-0.136453938	0.019697401	-0.189589498	0.19171109	0.266811007	0.063072498	0.218955792	0.169773959	0.054993117	0.250673167	0.011474863	0.155838221	0.21025607	0.2558298
YHR031C	RRM3	-0.705741514	-0.730474326	-0.989888818	-0.710952307	-0.298327038	0.059310008	-0.205895286	-0.210535769	-0.009360573	-0.118060989	-0.319910246	-0.141187469	-0.190092309	0.00508864	0.024533319	0.13874938	-0.088478127	0.095809458
YHR134W	WSS1	0.217777032	-0.440592623	0.032688299	-0.365311567	0.267754743	-0.133085067	0.325609617	0.028657261	0.110922025	-0.109492529	-0.173401599	-0.205594614	-0.281546836	-0.114629969	0.032236916	0.071919041	0.399594702	-0.003748088
YHR154W	ESC4	0.200298539	1.578396901	0.018139233	-0.037993546	0.047975442	0.100882101	0.121243803	0.144877554	0.011290042	0.21134886	-0.095109214	-0.339067303	0.190006674	-0.040464015	0.077080441	-0.074545821	0.173281875	0.003947462
YJL092W	HPR5	-1.379065134	-0.866178446	-0.958100884	-0.220128384	0.031567858	0.200387214	-0.174405751	-0.120125158	-0.30926605	-0.185020343	-0.391137427	0.138105894	-0.124984787	0.035665712	0.188764261	0.431462985	-0.253330848	-0.113105614
YJL115W	ASF1	-0.161758788	0.618846315	0.69449999	1.534379403	0.620889453	0.349114759	-0.446104657	-0.277115954	0.003231479	0.185259735	0.456495671	0.764284428	0.406539332	0.197738935	-0.179366161	0.001378289	-0.305354811	-0.236641669
YJL187C	SWE1	-0.810108911	-0.603885097	0.107681197	0.659774636	0.449955612	0.028540064	-0.092497669	-0.07571581	-0.331309601	-0.620748902	0.44413352	0.795164058	0.677172256	0.575583077	0.519425774	0.326308335	-1.781240206	-0.255333692
YJR043C	POL32	-0.178121385	-0.316703811	0.381741026	0.394830969	0.34826816	-0.088845174	-0.017435562	-0.028168575	-0.069261897	-0.063209023	0.022332074	0.215451271	0.249863958	-0.153971408	-0.002237128	-0.27707346	0.195562551	-0.046840004
YJR104C	SOD1	-0.375645618	0.117635956	-0.183933328	-0.0088463	-0.370546898	-0.03913905	-0.465128612	-0.236904605	-0.112665182	0.286825273	0.104005996	0.180495137	0.192286085	0.008350646	0.28188849	0.155107245	-0.060867068	0.100675732
YKL113C	RAD27	-0.957204999	-0.294065185	0.436788273	0.971475211	0.374028677	0.043773996	-0.503907253	-0.605626792	-0.739084446	-0.557763982	0.427440289	0.743130191	0.599536025	0.109078857	-0.001803666	-0.082552454	-0.674682357	-0.306239972
YKR072C	SIS2	0.364240252	0.084412444	-0.123653857	-0.144314344	0.050367348	-0.260808015	0.055056689	-0.019270832	0.096512278	0.077756133	0.082084415	0.023124365	-0.053422515	-0.075422931	-0.052138595	-0.090385646	0.093344309	0.037655586
YLR135W	SLX4	0.460669099	0.216033325	0.567037017	0.63459749	0.713197148	0.63379975	0.39158519	0.284015146	0.058962759	0.227238	0.327728305	0.35606873	0.118677908	0.398559931	0.253285578	0.286526555	0.565303689	0.304131415
YLR352W	YLR352W	0.18525495	0.139627997	0.045412882	-0.15117467	0.204545679	-0.168277711	0.251272488	-0.020481549	0.135915027	0.19522756	0.112138961	-0.226516654	0.174148111	-0.301541959	0.303753274	0.156308542	0.396306525	0.123507908
YML032C	RAD52	0.051687664	0.20972314	0.204223095	0.158755026	0.117598908	0.06564382	0.293783933	0.088428316	0.366415867	0.343581396	0.047696614	0.154826547	0.086389054	-0.014499417	0.554922985	0.257681932	0.249197658	0.163010146
YML102W	CAC2	-0.867032178	-0.349677911	0.004147143	0.199738392	-0.226098272	-0.234426464	-0.450723734	-0.647853929	-0.419034054	0.076852913	-0.037078203	0.1771402	0.018640545	-0.013876703	-0.428832689	-0.201644067	-0.345555913	-0.142904618
YMR038C	LYS7	-0.084741368	-0.57327065	-0.348226862	-0.626083278	-0.450266752	-0.305623322	-0.065953095	-0.27078922	-0.024988733	-0.047364381	-0.103441489	-0.051123338	-0.160010918	-0.381127181	-0.208073593	-0.2964332	-0.012068028	-0.263949579
YMR048W	CSM3	-0.469539709	1.088176792	0.906469862	1.03032838	0.163716639	0.940345427	0.746838478	-0.059670771	0.387418458	0.091598769	1.066641177	0.574149645	0.64649005	0.171770677	0.707687427	1.288760906	0.347879639	-0.185106962
YMR190C	SGS1	0.266122965	-0.449025925	-0.124447728	0.173403978	0.168379005	0.170091288	0.067117075	-0.09065391	-0.019319743	-0.017242483	-0.055149332	0.053948132	0.088676881	0.252924418	0.265523297	0.095796476	0.055250153	0.001592316
YMR224C	MRE11	0.093580106	-0.294018052	0.0580287	0.161009176	0.143038741	0.104621735	-0.066598506	-0.109671162	-0.025434982	-0.1175362	0.037904067	0.083018533	-0.012200821	-0.019864176	-0.079707904	-0.197535262	0.078476534	-0.04748704
YNL016W	PUB1	-0.090042805	-0.060143379	-0.479775463	0.380194165	-0.278931484	-0.189149206	-0.268976777	-0.052345614	-0.161502682	-0.085027844	0.156350978	0.091876719	0.022620572	-0.005373301	0.223476659	0.348083453	-0.288526645	0.123653989
YNL064C	YDJ1	0.322580779	-0.180132381	-0.099916813	0.304679633	0.359942887	0.386830078	0.320803896	0.46206381	0.435208904	0.080371915	0.214172692	0.164532245	0.100843234	0.187865295	0.097766527	0.312189372	0.056811462	0.211584007
YNL171C	YNL171C	-0.156698798	-0.08517124	0.075861564	-0.142690152	0.005434879	-0.108152346	0.145218338	0.057543712	0.126765211	0.17024206	-0.012371613	-0.058006475	-0.069406286	-0.139617692	0.197933029	0.091549867	0.540770857	-0.101173658
YNL218W	MGS1	-0.49966262	-0.521297814	0.141777307	0.274623034	0.094026182	-0.208306014	-0.175885709	-0.03646988	-0.315234196	-0.084577378	0.05696725	0.215597268	0.056116697	-0.026604102	-0.072520486	-0.138414704	0.209541741	0.387246224
YNL250W	RAD50	0.044937459	0.127399842	-0.127854521	0.135310436	-0.030192591	0.101784501	0.056850022	0.301934508	0.389320969	0.282375309	0.313639296	0.1548606	0.05458855	0.222348386	0.292237709	0.201847246	0.011482635	0.25324273
YOL006C	TOP1	-0.255679147	-0.459550805	0.076210395	0.416689744	-0.078976302	-0.296470298	-0.386976237	-0.230098717	-0.213570898	-0.03292801	0.492228867	0.570253984	0.258625552	0.150604342	0.234698747	0.142539213	-0.188104733	-0.338421507
YOL068C	HST1	-0.31098064	-0.065891116	-0.488025817	-0.122253481	-0.4854455	-0.357472745	-0.196252695	-0.288607223	-0.009842549	-0.26170925	-0.370481592	-0.302467043	-0.052522637	-0.155093165	-0.359984888	-0.037759541	-0.05112228	-0.410213154
YOR025W	HST3	-1.387784629	1.609805879	-0.796656862	-0.832885555	-0.55080402	-0.189700762	0.425468624	0.616168897	0.816191298	0.157919589	0.154835401	-0.206937241	-0.408481183	-0.390750213	0.151615586	0.614284773	0.662671277	0.277270733
YOR033C	EXO1	-0.116162511	-0.135670544	0.669620727	0.777857356	0.215187339	0.067496831	-0.106428077	-0.042116235	0.001079454	-0.057356912	0.621454404	0.614312332	0.391955897	0.247955815	0.232661314	0.340625914	0.009378423	-0.0295539
YOR182C	RPS30B	0.181662991	0.175177865	0.075390623	-0.063368525	-0.043707893	-0.018348751	-0.006594849	0.161838278	-0.032401488	0.146695099	-0.168196247	-0.001189662	-0.056360241	0.048716348	0.014242978	-0.064539061	0.250290992	0.488622067
YOR368W	RAD17	-0.409590189	-0.383954693	-0.216603567	-0.25100818	-0.588983447	-0.418529359	-0.526730478	-0.541850824	-0.531482727	0.042554849	-0.50681748	-0.23504365	-0.264821168	-0.285126746	-0.859065923	-0.14656683	-0.28821235	1.644567886
YPL194W	DDC1	0.609516419	-0.448496824	0.172012049	0.084955232	-0.217862848	-0.38212775	-0.156005547	0.108111986	-0.17829113	0.159726243	0.03886354	0.06199786	-0.138423527	-0.15894006	-0.591444323	-0.303760063	0.068139071	0.492180002
YPR116W	YPR116W	0.164811052	-0.174679844	-0.281779244	0.191055323	-0.259046183	0.140188463	-0.098880832	0.185314866	-0.16952701	-0.17139456	0.092430121	0.017553959	-0.464548525	-0.009171443	-0.004913167	0.183648695	0.152305332	-0.164736873
YPR135W	POB1	0.20035087	-0.042578816	-0.091900574	-0.38183391	0.036268408	-0.648500173	-0.199947818	-0.034748278	0.140899633	-0.366756588	-0.196852369	-0.24329911	-0.195132144	0.078085008	-0.215122202	-0.422934668	-0.294216592	0.533872747
